# Supplementary material for: Improved Multi-Stage Rice Above-Ground Biomass Estimation Using Wavelet-Texture-Fused Vegetation Indices from UAV Remote Sensing
Source: Plants (Basel). 2025 Sep 18;14(18):2903. doi: 10.3390/plants14182903 (PMC12473360; doi:10.3390/plants14182903)
Supplement: Supplementary file 1 [file plants-14-02903-s001.zip]

Archive with 1 entries (1 files):
- plants-3854740-supplementary.pdf
